# Supplementary material for: The effects of water temperature on the juvenile performance of two tropical damselfishes expatriating to temperate reefs
Source: Sci Rep. 2019 Sep 26;9:13937. doi: 10.1038/s41598-019-50303-z (PMC6763422; doi:10.1038/s41598-019-50303-z)
Supplement: Supplementary file 1 — Supplementary Dataset 1 [file 41598_2019_50303_MOESM1_ESM.xlsx]

## Sheet: Growth
Temp	Init. Weight	IGR	SPP
18	0.3029	0.00657424	AV
18	0.4403	-0.00363718	AV
18	0.21	0.00444361	AV
18	0.2423	-0.00869565	AV
18	0.7946	-0.00157322	AV
18	0.2505	0.00136875	AV
18	0.1388	-0.0065335	AV
18	0.2583	-0.00962795	AV
18	0.1492	-0.0188346	AV
18	0.3245	-0.00609166	AV
18	0.2152	0.00583946	AV
18	0.4756	0.00404395	AV
18	0.7802	-0.0118486	AV
18	0.2775	0.00248604	AV
18	0.2374	-0.00916739	AV
18	0.2005	-0.003953	AV
18	0.2867	-0.00894529	AV
22	0.339	0.0312629	AV
22	0.1773	0.0238426	AV
22	1.029	0.0109591	AV
22	0.443	0.0146068	AV
22	0.248	0.0254615	AV
22	0.5575	0.017911	AV
22	0.124	0.036501	AV
22	0.426	0.0054371	AV
22	0.1756	0.035435	AV
22	0.2942	0.01555	AV
22	0.3105	0.00592105	AV
22	0.1929	0.0204889	AV
22	0.2355	0.00879598	AV
22	0.1508	0.00710558	AV
22	0.255	-0.00195969	AV
22	0.31	-0.00209418	AV
26	0.332	0.00750731	AV
26	0.25	0.0229437	AV
26	0.4325	0.00947404	AV
26	0.2866	0.0060479	AV
26	0.505	0.0159145	AV
26	0.1084	0.0245389	AV
26	0.2828	0.0162769	AV
26	0.4183	0.0058097	AV
26	0.2017	0.0111422	AV
26	0.3176	0.0256586	AV
26	0.3633	0.00987148	AV
26	0.436	0.0170561	AV
26	0.1875	0.0187115	AV
18	0.4172	-0.0133095	AW
18	0.1759	-0.000155312	AW
18	0.4265	-0.0114401	AW
18	0.2198	0.00315534	AW
18	0.3735	0.00120099	AW
22	0.1409	0.00791483	AW
22	0.2025	0.00906627	AW
22	0.26	0.00837467	AW
22	0.1717	0.00769798	AW
22	0.6548	0.00657234	AW
22	0.2416	0.00454555	AW
22	0.2085	0.011076	AW
26	0.2554	0.00983574	AW
26	0.3336	0.0134124	AW
26	0.4021	0.0118969	AW
26	0.6504	0.000873306	AW

## Sheet: Feeding
Treatment	Intial weight	Bites/minute	Species
18	0.3029	2	AV
18	0.4403	1	AV
18	0.21	0	AV
18	0.2423	0	AV
18	0.7946	2	AV
18	0.2505	0	AV
18	0.1388	0	AV
18	0.2583	0	AV
18	0.1492	1	AV
18	0.3245	0	AV
18	0.1578	2	AV
18	0.1081	9	AV
18	0.1718	0	AV
18	0.2152	1	AV
18	0.1262	2	AV
18	0.4756	0	AV
18	0.7802	0	AV
18	0.2775	0	AV
18	0.2374	0	AV
18	0.2005	0	AV
18	0.2867	0	AV
22	0.339	10	AV
22	0.1773	7	AV
22	1.029	45	AV
22	0.443	25	AV
22	0.248	16	AV
22	0.5575	20	AV
22	0.124	15	AV
22	0.426	29	AV
22	0.1756	20	AV
22	0.2942	23	AV
22	0.3105	0	AV
22	0.1929	12	AV
22	0.2355	2	AV
22	0.1508	4	AV
22	0.255	9	AV
22	0.31	1	AV
26	0.332	18	AV
26	0.25	24	AV
26	0.4325	14	AV
26	0.2866	21	AV
26	0.505	38	AV
26	0.1084	26	AV
26	0.2017	11	AV
26	0.3176	29	AV
26	0.436	47	AV
26	0.1875	12	AV
26	0.2828	30	AV
26	0.4183	8	AV
26	0.3633	41	AV
18	0.4172	0	AW
18	0.1759	0	AW
18	0.4265	1	AW
18	0.2198	0	AW
18	0.3735	4	AW
22	0.1409	15	AW
22	0.2025	23	AW
22	0.26	36	AW
22	0.2416	4	AW
22	0.2085	13	AW
22	0.1717	0	AW
22	0.6548	6	AW
26	0.2554	27	AW
26	0.3336	25	AW
26	0.4021	31	AW
26	0.251	22	AW
26	0.6504	28	AW

## Sheet: Burst speed
Temperature	TL (mm)	mm/s	m/s	bl/s	Species
18	26	1214.55	1.21455	46.7133	AV
18	22	1361.21	1.36121	61.8733	AV
18	21	984.242	0.984242	46.8687	AV
18	34	608.788	0.608788	17.9055	AV
18	23	456.97	0.45697	19.8682	AV
18	22	629.25	0.62925	28.6023	AV
18	23	811.75	0.81175	35.2935	AV
18	21	525	0.525	25	AV
18	29	923.25	0.92325	31.8362	AV
18	21	435.5	0.4355	20.7381	AV
18	20	318	0.318	15.9	AV
18	22	629	0.629	28.5909	AV
18	22	614.875	0.614875	27.9489	AV
18	18	400.25	0.40025	22.2361	AV
18	30	674.5	0.6745	22.4833	AV
18	22	429.75	0.42975	19.5341	AV
18	22	749.25	0.74925	34.0568	AV
18	36	676.5	0.6765	18.7917	AV
18	26	707.25	0.70725	27.2019	AV
18	24	1048.25	1.04825	43.6771	AV
18	22	428.75	0.42875	19.4886	AV
18	25	1163.5	1.1635	46.54	AV
22	29	1759.92	1.75992	60.687	AV
22	22	764.242	0.764242	34.7383	AV
22	40	909.697	0.909697	22.7424	AV
22	29	966.364	0.966364	33.3229	AV
22	24	759.394	0.759394	31.6414	AV
22	31	1369.7	1.3697	44.1838	AV
22	19	874.875	0.874875	46.0461	AV
22	28	186.5	0.1865	6.66071	AV
22	22	565.125	0.565125	25.6875	AV
22	26	1639	1.639	63.0385	AV
22	24	700	0.7	29.1667	AV
22	26	1429.25	1.42925	54.9712	AV
22	21	1152.5	1.1525	54.881	AV
22	24	1049.75	1.04975	43.7396	AV
22	20	1022.25	1.02225	51.1125	AV
22	24	379.25	0.37925	15.8021	AV
26	25	1287.88	1.28788	51.5152	AV
26	29	1307.06	1.30706	45.071	AV
26	25	787.879	0.787879	31.5152	AV
26	35	972.121	0.972121	27.7749	AV
26	17	421.25	0.42125	24.7794	AV
26	24	595.25	0.59525	24.8021	AV
26	26	1437.5	1.4375	55.2885	AV
26	29	555.25	0.55525	19.1466	AV
26	22	2101	2.101	95.5	AV
26	25	810	0.81	32.4	AV
26	29	1625	1.625	56.0345	AV
26	27	1233.25	1.23325	45.6759	AV
18	26	250.75	0.25075	9.64423	AW
18	16	627	0.627	39.1875	AW
18	26	1432.75	1.43275	55.1058	AW
18	22	525	0.525	23.8636	AW
18	27	252	0.252	9.33333	AW
22	14	499.5	0.4995	35.6786	AW
22	21	1244.75	1.24475	59.2738	AW
22	22	946.5	0.9465	43.0227	AW
22	40	1308.75	1.30875	32.7188	AW
22	26	1276.75	1.27675	49.1058	AW
22	23	555.5	0.5555	24.1522	AW
22	20	1223.75	1.22375	61.1875	AW
26	23	1287.75	1.28775	55.9891	AW
26	26	1049.5	1.0495	40.3654	AW
26	27	1124.75	1.12475	41.6574	AW
26	39	974.25	0.97425	24.9808	AW

## Sheet: Respiration
Treatment temp	Temp	log weight	log rmr	log mmr	log net
22	18	0.127105	0.0401266	0.149035	0.118133	AV
22	18	0.0899051	0.092806			AV
22	18	0.0827854	0.0282791			AV
22	18	0.247973	0.0587635	0.29882	0.265987	AV
22	18	0.049218	0.0116055	0.0690928	0.0589432	AV
22	18	0.045323	0.00627191	0.0353184	0.029455	AV
18	18	0.11059	0.0498649	0.134651	0.0940574	AV
18	18	0.0863598	0.0325288	0.103142	0.0756524	AV
18	18	0.100371	0.03234	0.126499	0.100655	AV
18	18	0.190332	0.058502	0.175096	0.131095	AV
18	18	0.184691	0.0645975	0.153101	0.101158	AV
18	18	0.11059	0.047777	0.150257	0.112968	AV
26	18	0.0827854	0.0141416	0.0909103	0.0790915	AV
26	18	0.09691	0.0340155	0.120339	0.0926557	AV
26	18	0.149219		0.153201		AV
26	18	0.100371		0.236762		AV
26	22	0.206826	0.104662	0.268952	0.200053	AV
22	22	0.10721	0.155987			AV
22	22	0.356026	0.0580566	0.441157	0.418061	AV
22	22	0.198657	0.122215	0.220612	0.126109	AV
18	22	0.146128	0.0605483	0.146793	0.0977916	AV
18	22	0.25042	0.10456	0.269133	0.200348	AV
18	22	0.0934217	0.0518558	0.172885	0.134223	AV
18	22	0.167317	0.0793119	0.206267	0.14847	AV
26	22	0.123852	0.0913394	0.18802	0.116509	AV
18	22	0.178977	0.0900239	0.213985	0.148116	AV
18	22	0.139879	0.0650419	0.175025	0.125404	AV
18	22	0.136721	0.0743227	0.212627	0.159868	AV
18	22	0.120574	0.0634481	0.161694	0.111861	AV
18	22	0.075547	0.0281272	0.111532	0.0884525	AV
18	22	0.0934217	0.0645877	0.188545	0.140913	AV
18	22	0.11059	0.0606407	0.120226	0.0678491	AV
22	26	0.139879	0.081493	0.207475	0.147986	AV
22	26	0.143015	0.11494			AV
22	26	0.181844	0.158004	0.28153	0.168312	AV
22	26	0.120574	0.0899785	0.225555	0.16159	AV
22	26	0.225309	0.0946227	0.276894	0.217075	AV
22	26	0.0681859	0.0829132	0.172582	0.106386	AV
22	26	0.170262	0.0916242	0.284726	0.228254	AV
26	26	0.178977	0.126209	0.265374	0.177571	AV
26	26	0.113943	0.0500618	0.235986	0.204021	AV
26	26	0.230449	0.138105	0.280624	0.185776	AV
26	26	0.176091	0.111991	0.27016	0.195514	AV
26	26	0.240549	0.141614	0.301226	0.208274	AV
26	26	0.120574	0.0463871	0.188432	0.155492	AV
26	18	0.117271	0.0487048	0.108914	0.0668309	AW
18	18	0.071882	0.0260697	0.0789603	0.0559604	AW
18	18	0.123852	0.033597	0.12882	0.102046	AW
18	18	0.0934217	0.0342391	0.0829834	0.0525102	AW
18	18	0.143015	0.0486396	0.120772	0.0799385	AW
18	22	0.0681859	0.0378184	0.0953729	0.0624314	AW
22	22	0.09691	0.0568401	0.148114	0.102635	AW
22	22	0.117271	0.0598423	0.168035	0.122116	AW
22	22	0.10721	0.0425141	0.136342	0.102421	AW
22	22	0.113943	0.05057	0.159147	0.120282	AW
22	22	0.0827854	0.0266834	0.113231	0.0914921	AW
22	22	0.252853	0.136592	0.325037	0.241566	AW
22	26	0.120574	0.0912014	0.219191	0.153151	AW
26	26	0.161368	0.0977479	0.287943	0.227428	AW
26	26	0.181844	0.085586	0.268274	0.214016	AW
26	26	0.222716	0.131053	0.31656	0.235673	AW
26
